# Supplementary material for: Relationship among serum levels of IL-6, sIL-6R, s gp130 and CD126 on T-cell in HIV-1 infected and uninfected men participating in the Los Angeles Multi-Center AIDS Cohort Study
Source: PLoS One. 2023 Oct 9;18(10):e0290702. doi: 10.1371/journal.pone.0290702 (PMC10561848; doi:10.1371/journal.pone.0290702)
Supplement: S1 Data — (CSV) [file pone.0290702.s007.csv]

ID	HIV serostatus	Age	IL-6 (pg/mL)	sIL-6R (ng/mL)	sgp130 (ng/mL)	RFI_CD38onCD8	RFI_CD126on CD4	RFI_CD126onCD8
1	Negative	46	10.65	62.3	278	403	708	172
2	Negative	50	3.04	52.8	274	514	379	98
3	Positive	40	1.34	30.8	378	4709	515	115
4	Negative	64	6.381	39.6	335.1	872
5	Negative	75	2.973	41.1	333.5	228
6	Positive	62	3.9	27.5	252	780
7	Positive	64	1.73	25.1	248	309
8	Positive	51	3.99	27.4	207	319
9	Positive	41	18.14	20.5	323	2470	699	102
10	Positive	58	1.05	34.2	503	703	194	42
11	Positive	65	8.25	56.2	506	161	162	45
12	Negative	59	0.921	32.7	268	302
13	Negative	50	1.695	39.2	328	274	561	221
14	Positive	73	1.15	24.8	339	269
15	Negative	66	3.5	43	414	202	484	124
16	Negative	61	1.178	48.3	391	149
17	Negative	62	1.258	49.4	331	126	307	74
18	Negative	61	4.232	35.1	359	240
19	Positive	61	2.05	53.9	416	2633	232	38
20	Positive	54	0.82	74.2	221	1521	645	160
21	Negative	64	0.663	37	357	258
22	Negative	56	1.619	72.4	333	646	534	148
23	Negative	70	12.654	33.3	290.6	1276
24	Negative	53	4.298	62.2	328	123	218	56
25	Negative	64	1.37	37	320	85
26	Negative	43	0.533	44.1	273	388	854	140
27	Negative	61	3.861	53.1	242.8	277
28	Negative	58	1.262	42.5	437	221	698	136
29	Negative	54	2.661	42.4	306	207	303	56
30	Negative	54	5.88	41.9	314	824	452	102
31	Negative	66	0.81	59.9	249	245	629	101
32	Negative	55	6.008	45.3	348	690	509	129
33	Negative	71	1.635	21.1	269	177
34	Negative	57	3.871	65.6	336	283	254	135
35	Negative	59	1.11	42.5	298	57
36	Positive	53	1.3	27.8	382	465	846	85
37	Negative	55	6.932	22.8	374	207	887	113
38	Positive	55	1.35	29.8	314	148
39	Negative	48	2.955	37.2		179	489	116
40	Negative	67	3.773	49.8	608	927	567	147
41	Negative	47	1.745	23.8	316	226	634	142
42	Positive	57	22.07	53.8	496	2991	91	36
43	Positive	43	1.81	42	311	1180	647	152
44	Positive	53	5.55	25.5	509	802	648	122
45	Positive	56	16.4	50.3	571	4624	115	40
46	Positive	54	0.73	29.7	458	1101	604	106
47	Negative	61	1.049	53.5	350	480
48	Positive	50	4.86	51.3	312	1086	226	34
49	Positive	55	65.18	54.5	318	1652	84	36
50	Positive	55	1.06	66.6	343	449	529	95
51	Positive	47	21.18	60.4	247	1242	231	96
52	Positive	64	2.6	31	414	248
53	Negative	67	2.856	47.1	310.1	400
54	Positive	69	1.07	36.4	281	197
55	Negative	81	1.094	22.2	230.8	201
56	Positive	56	0.87	25.8	319	1061
57	Positive	46	2.48	42.2	460	4459	611	106
58	Positive	48	1.3	23.1	369	253	810	153
59	Positive	58	1.356	42.3	341	144
60	Negative	57	0.82	36.9	280	392	496	130
61	Negative	61	1.201	22.8	238	233
62	Negative	51	4.405	51.4	405	181	631	148
63	Negative	59	2.84	52.2	380	266	799	232
64	Positive	65	0.79	20.4	220	228
65	Positive	68	2.16	28.7	260	478
66	Negative	53	1.244	25.7	320	485	693	190
67	Positive	62	7.86	44.8	490	96	163	40
68	Positive	58	1.11	32.7	257	169
69	Positive	36	1.37	57.7	340	1013	878	272
70	Positive	57	1.96	30.9	337	312
71	Negative	52	0.912	45	270.5	253
72	Negative	50	2.268	45.2	232.5	319
73	Negative	25	3	33.6	338	565	597	143
74	Positive	37	0.66	29.2	301	395
75	Positive	24	1.23	55.2	641	1387	727	40
76	Positive	33	4.48	48.9	361	1196	587	106
77	Positive	44	1.61	21.6	407	62
78	Positive	49	1.19	30.3	298	150
79	Negative	41	0.977	32.4	334	185	995	164
80	Positive	53	2.11	38.4	534	226
81	Negative	52	0.774	24	261.9	266
82	Negative	24	0.693	62.7	370	534	624	191
83	Negative	35	0.804	38.3	345	824	704	140
84	Positive	57	1.05	27.8	322	207
85	Positive	53	1.78	39.8	254	338
86	Negative	37	4.321	37.6	298.2	442
87	Positive	58	1.07	25.6	315	224
88	Positive	45	8.47	32.2	380	1714	56	37
89	Negative	41	0.405	45.8	267	864	949	341
90	Negative	42	1.473	36.4	287	274
91	Positive	43	1.75	23.5	300	348	772	155
92	Positive	38	20.92	28.4	230	2135	1129	261
93	Positive	39	0.79	36.2	196	1374	860	170
94	Positive	41	2.64	33.6	293	2731	926	154
95	Positive	52	1.68	42.4	263	674
96	Positive	31	0.7	34.8	432	341	764	289
97	Positive	39	1.61	39.4	371	1230	690	253
98	Positive	43	1.18	66	473	462	558	135
99	Positive	38	1.54	48	461	221	105	36
100	Positive	54	2.51	37.3	343	107
101	Positive	36	2.92	25.9	278	255	699	227
102	Positive	40	1.53	126	299	6012	401	138
103	Positive	48	2.38	69.4	449	560	742	197
104	Positive	40	3.74	40.7	345	2317	756	132
105	Positive	43	2.58	46.5	360	2002	444	108
106	Negative	62	3.81	29.6	350	170
107	Positive	42	0.93	74.4	554	164	309	59
108	Negative	51	0.837	41.2	223	384
109	Negative	25	3.998	64.1	335	175	166	56
110	Positive	54	1.53	24.8	260	1071
111	Negative	56	0.643	21.5	255.6	476
112	Negative	43	2.56	30	247	366	157	58
113	Positive	64	0.84	37.5	363	101
114	Positive	36	1.81	24.4	257	696
115	Positive	52	1.45	36.5	321	744
116	Positive	26	3.88	35.1	286	1300
117	Positive	38	0.79	22.8	268	524
118	Positive	57	2.97	33.9	293	245
119	Positive	35	2.54	42.9	389	529
120	Positive	36	1.38	27.2	236	494
121	Positive	39	0.64	25.5	236	1091
